# Supplementary material for: Looking into sewage: how far can metagenomics help to detect human enteric viruses?
Source: Front Microbiol. 2023 Apr 25;14:1161674. doi: 10.3389/fmicb.2023.1161674 (PMC10166864; doi:10.3389/fmicb.2023.1161674)
Supplement: Supplementary file 1 [file Table_1.XLSX]

## Sheet: Feuil1
Sample	Node	Reads number	Length	Genus	Species name	accession n°	Identity %	Ref.sequence								staxids
2006_D	6	268826	6029	Mamastrovirus	astrovirus MLB2	ON807319	98.955	JF742759.1								37130
2016_B2	56	201422	5990	Mamastrovirus	feline astrovirus 2	ON807320	95.643	KF499111.1								35740
2006_M	3	2490305	6705	Mamastrovirus	mamastrovirus 3	ON807344	97.017	MK059951.1								35740
2006_G2	29	1454795	6705	Mamastrovirus	mamastrovirus 3	ON807345	97.017	MK059951.1								37130
2007_P	5	4657	6634	Mamastrovirus	mamastrovirus 6	ON807346	98.674	GQ495608.1								12456
2014_K2	7	1411327	6676	Mamastrovirus	mamastrovirus 1	ON807347	99.206	MN433703.1								37130
2016_B2	41	9109	6675	Mamastrovirus	mamastrovirus 6	ON807348	98.697	GQ495608.1								37130
2006_G2	31	5413714	6594	Mamastrovirus	mamastrovirus 6	ON807349	98.65	GQ495608.1								37130
2014_K	13	2445	6535	Mamastrovirus	mamastrovirus 6	ON807350	98.669	GQ495608.1								37130
2006_G	39	1358	6428	Mamastrovirus	mamastrovirus 6	ON807351	98.693	GQ495608.1								12701
2016_B	29	7189	6675	Mamastrovirus	mamastrovirus 6	ON807352	98.682	GQ495608.1								1868658
2016_B2	45	460351	6449	Mamastrovirus	mamastrovirus 2	ON807352	96.542	KF039911.1								683172
2007_P	6	626348	6079	Mamastrovirus	mamastrovirus	ON807353	98.848	JF327666.1								1389204
2014_K1	20	584222	5961	Mamastrovirus	mamastrovirus 1	ON807354	99.111	MN433703.1								12456
2016_B2	202	58417	2871	Enterovirus A	Coxsackievirus A2	ON807322	98.154	MH111016.1								12067
2016_B2	548	25118	1869	Enterovirus A	Coxsackievirus A2	ON807326	98.716	MH111017.1								33757
2016_B2	1236	4367	1098	Enterovirus A	Coxsackievirus A2	ON807329	98.361	MH111017.1								12067
2016_B	1343	5710	1090	Enterovirus A	Coxsackievirus A2	ON807330	96.147	MH111016.1								12067
2016_B	22	777395	6619	Enterovirus B	Coxsackievirus A9	ON807321	94.667	KM890277.1								12067
2016_B2	243	42167	2628	Enterovirus B	Coxsackievirus A9	ON807323	95.472	KP289437.1								33757
2006_G2	168	101	2547	Enterovirus B	Coxsackievirus A9	ON807324	95.014	KM890277.1								12067
2016_B2	309	18069	2359	Enterovirus B	Coxsackievirus A9	ON807325	94.786	KM890277.1								12067
2016_B2	726	12097	1530	Enterovirus B	Coxsackievirus A9	ON807327	94.771	KM890277.1								33757
2014_K	390	23821	1104	Enterovirus B	Coxsackievirus A9	ON807328	94.384	KM890277.1								33757
2016_B	26	208190	6729	Hepatovirus A	Hepatitis IA virus	ON807335	96.092	X83302.1								12067
2016_B2	346	17626	2241	Hepatovirus A	Hepatitis IA virus	ON807336	96.296	X83302.1								12092
2016_B2	764	4595	1482	Hepatovirus A	Hepatitis IA virus	ON807337	97.706	MN832786.1								12092
2006_G2	641	10715	1194	Norovirus GI	GI[P1]	ON706314	98.074	LC122689.1								12092
2006_G2	776	1953	1092	Norovirus GI	GI[P1]	ON706316	98.168	LC122688.1								1678143
2006_G2	644	9733	1032	Norovirus GI	GI[P9]	ON706315	95.155	MT372475.1								1678143
2006_M	2	1193290	7531	Norovirus GII	GII.6[P7]	ON706286	98.725	LC122917.1								1678143
2006_G2	25	1309920	7526	Norovirus GII	GII.6[P7]	ON706287	98.724	LC122917.1								122929
2007_P	4	5838	7495	Norovirus GII	GII.6[P7]	ON706288	98.692	LC122917.1								122929
2014_K	10	193287	7425	Norovirus GII	GII.6[P7]	ON706289	99.542	LC122916.1								122929
2006_D	5	385216	5876	Norovirus GII	GII.6[P7]	ON706290	98.111	LC122918.1								122929
2016_B	46	2271	5698	Norovirus GII	GII.6[P7]	ON706291	98.912	LC122917.1								122929
2016_B	56	40248	4766	Norovirus GII	GII[25]	ON706292	97.524	OL451533.1								122929
2016_B2	91	2410	4380	Norovirus GII	GII[P7]	ON706293	98.95	LC122917.1								122929
2009_P	27	663	3194	Norovirus GII	GII.6[P7]	ON706294	98.779	LC122917.1								122929
2016_B2	242	1011	2721	Norovirus GII	GII.6[P7]	ON706295	98.567	LC122917.1								122929
2016_B	254	32443	2451	Norovirus GII	GII.17	ON706297	99.674	MK907792.1								122929
2014_K	91	63001	2412	Norovirus GII	GII.6[P7]	ON706296	99.212	KX158282.1								122929
2006_G	301	28775	2105	Norovirus GII	GII[P7]	ON706299	98.622	LC122917.1								122929
2006_G2	273	11594	2017	Norovirus GII	GII.6[P7]	ON706300	95.488	KF586507.1								122929
2016_B	291	19598	1938	Norovirus GII	GII[17]	ON706298	99.587	LC369254.1								122929
2012_K	182	2190	1851	Norovirus GII	GII.6[P7]	ON706302	96.11	LC122917.1								1134665
2014_K	168	43849	1742	Norovirus GII	GII[P7]	ON706301	99.426	MK907786.1								122929
2016_B	794	367	1529	Norovirus GII	GII.6	ON706304	98.365	LC122918.1								122929
2006_G2	486	27427	1461	Norovirus GII	GII[P7]	ON706306	98.7	LC122890.1								122929
2009_P	213	264	1345	Norovirus GII	GII[P7]	ON706308	98.662	LC122917.1								1134665
2009_P	168	1976	1338	Norovirus GII	GII[P7]	ON706305	98.954	LC122917.1								122929
2016_B	1602	6768	1119	Norovirus GII	GII[17]	ON706309	99.643	MK648242.1								122929
2014_K2	297	547	1114	Norovirus GII	GII.6	ON706310	98.384	KX752057.1								122929
2014_K	716	22154	1053	Norovirus GII	GII[P7]	ON706311	99.81	MK907786.1								122929
2016_B2	34	2991	7254	Orthohepevirus A	HEV3f	ON807339	98.332	MF444076.1								122928
2016_B	23	1012569	7254	Orthohepevirus A	HEV3f	ON807340	98.332	MF444076.1								122928
2014_K	11	737250	6807	Orthohepevirus A	HEV3f	ON807338	98.311	MF444076.1								122928
2014_K1	1922	8312	562	Rotavirus A	VP1/R1	ON960237	99.466	KX265702.1								1398548
2014_K1	86	202606	2589	Rotavirus A	VP2/C1	ON960238	99.189	MZ602786.1								1398548
2014_K1	1102	9132	697	Rotavirus A	VP3/M1	ON960239	99.426	MH171348.1								1398548
2014_K1	120	206780	1912	Rotavirus A	VP4/P[8]	ON960240	99.686	HQ392449.1								10941
2014_K1	314	30013	1517	Rotavirus A	NSP1/A1	ON960241	98.879	MW280879.1								2585267
2014_K1	531	52439	1124	Rotavirus A	VP6/I1	ON960242	99.733	MF580849.1								28875
2014_K1	2275	8159	600	Rotavirus A	NSP3/T1	ON960243	99	MW280870.1								28875
2014_K1	794	52600	1001	Rotavirus A	NSP2/N1	ON960244	99.301	KC822932.1								28875
2014_K1	1164	3376	795	Rotavirus A	VP7/G1	ON960245	99.245	KX638534.1								10941
2014_K1	1380	79425	709	Rotavirus A	NSP4/E1	ON960246	99.718	LC174100.1								28875
2014_K1	2209	7783	616	Rotavirus A	NSP5/NSP6/H1	ON960247	99.513	KR018484.1								10941
2016_B	204	385227	2163	Rotavirus A	VP1/R1	ON960248	99.445	JQ069935.1								28875
2016_B	211	57672	2589	Rotavirus A	VP2/C1	ON960249	99.807	MZ602786.1								10941
2016_B	213	601488	2543	Rotavirus A	VP3/M1	ON960250	99.685	OL906391.1								10941
2016_B	9071	134080	525	Rotavirus A	VP4/P[8]	ON960251	99.81	KX646578.1								10941
2016_B	814	14790	1342	Rotavirus A	NSP1/A1	ON960252	99.255	FJ747620.1								2585267
2016_B	1145	231561	1181	Rotavirus A	VP6/I1	ON960253	99.746	MN066758.1								28875
2016_B	1868	163804	1030	Rotavirus A	NSP3/T1	ON960254	99.709	MN304730.1								28875
2016_B	1568	87765	1013	Rotavirus A	NSP2/N1	ON960255	99.408	MN304729.1								10941
2016_B	1689	383144	1010	Rotavirus A	VP7/G1	ON960256	99.703	KX638552.1								28875
2016_B	8481	6609	539	Rotavirus A	NSP4/E1	ON960257	99.443	JN258389.1								28875
2016_B	5938	15047	623	Rotavirus A	NSP5/NSP6/H1	ON960258	99.679	MN067198.1								28875
2012_K	70	22394	2627	Sapovirus GII	GII	ON807341	97.678	MH541030.1								28875
2012_K	302	2022	1401	Sapovirus GII	GII	ON807342	97.216	MG012406.1								28875
2012_K	454	11023	1090	Sapovirus GII	GII.1	ON807343	98.073	MH541021.1								28875
